# Supplementary material for: Animal Health in Compost-Bedded Pack and Cubicle Dairy Barns in Six European Countries
Source: Animals (Basel). 2022 Feb 7;12(3):396. doi: 10.3390/ani12030396 (PMC8833726; doi:10.3390/ani12030396)
Supplement: Supplementary file 1 [file animals-12-00396-s001.zip]

Archive with 1 entries (1 files):
- animals-1533592-supplementary.pdf
